# Supplementary material for: A plausible mechanism for longitudinal lock-in of the plant cortical microtubule array after light-induced reorientation
Source: Quant Plant Biol. 2021 May 18;2:e9. doi: 10.1017/qpb.2021.9 (PMC10095967; doi:10.1017/qpb.2021.9)
Supplement: Supplementary file 1 [file qpbsup.zip]

Archive with 2 entries (2 files):
- S2632882821000096sup001.pdf
- S2632882821000096sup002.pdf
